# Supplementary material for: Evaluation of the awareness of novel advanced therapies among family medicine residents in Spain
Source: PLoS One. 2019 Apr 3;14(4):e0214950. doi: 10.1371/journal.pone.0214950 (PMC6447282; doi:10.1371/journal.pone.0214950)
Supplement: S1 File — (XLSX) [file pone.0214950.s001.xlsx]

## Sheet: Hoja1
PARTICIPANT NUMBER	1	2	3	4	5	6	7	8	9	10	11	12	13	14	15	16	17	18	19	20	21	22	23	24	25	26	27	28	29	30	31	32	33	34	35	36	37	38	39	40	41	42	43	44	45	46	47	48	49
AdT1	2	2	2	5	5	4	1	5	1	5	3	3	1	2	2	4	1	3	3	2	2	4	3	2	3	3	3	5	3	1	5	4	3	5	4	4	2	3	2	1	1	2	4	1	1	2	1	3	1
AdT2	3	3	3	5	5	5	4	5	5	5	4	4	2	3	3	5	5	4	3	3	2	4	4	5	4	2	3	5	4	2	4	5	3	5	5	4	4	4	4	5	2	3	4	3	5	3	5	4	1
AdT3	3	3	3	3	3	5	1	5	1	5	2	3	1	4	1	2	3	3	2	2	1	4	4	1	2	2	4	5	2	1	3	3	2	3	3	3	4	3	1	5	2	1	3	1	1	2	1	2	1
AdT4	3	3	3	3	3	4	1	5	1	5	2	1	1	2	1	2	1	2	2	1	2	2	2	1	2	2	3	5	2	1	3	3	3	3	3	2	3	4	1	1	1	1	3	3	1	1	1	2	1
AdT5	2	2	2	4	4	5	1	5	1	5	5	3	1	4	3	2	2	3	4	2	2	4	3	1	2	3	2	5	2	1	3	3	3	5	4	3	2	2	1	5	1	3	4	1	3	3	1	4	1
AdT6	2	2	2	3	3	4	1	5	1	5	5	2	1	4	3	2	2	3	3	2	1	4	3	1	2	3	3	3	2	1	4	3	3	5	4	2	2	3	1	5	1	2	4	1	3	2	1	4	1
ArT1	3	3	3	3	3	5	3	5	1	5	4	3	2	4	4	4	5	3	3	3	4	4	5	5	5	2	4	5	2	1	5	5	3	3	4	4	4	2	2	5	1	3	4	1	1	3	5	4	2
ArT2	2	2	2	3	3	3	4	5	1	5	3	3	2	4	4	4	5	4	3	3	1	5	5	2	5	2	4	4	3	2	4	5	2	3	5	3	4	2	1	5	1	3	2	5	3	2	5	4	5
ArT3	4	4	4	5	5	4	3	5	3	5	5	4	3	4	4	4	5	4	4	3	2	4	4	5	5	4	4	4	4	2	5	5	2	4	4	4	5	3	5	5	2	4	4	5	5	4	5	5	5
ArT4	4	4	4	4	4	5	3	5	1	5	4	3	4	4	3	2	2	4	4	3	1	4	4	4	5	3	4	4	3	2	5	5	4	3	4	4	4	3	3	4	3	4	3	1	4	3	5	5	2
ArT5	3	3	3	1	1	4	2	5	5	5	4	2	1	4	2	2	5	4	3	2	2	4	4	5	2	3	3	5	4	2	5	4	2	4	4	4	3	2	2	5	2	2	2	3	3	1	5	3	1
ArT6	3	3	3	3	3	5	3	5	5	5	4	4	1	4	4	5	5	2	3	2	2	4	3	5	4	2	3	5	2	2	4	3	2	4	5	4	3	2	5	5	3	1	4	5	5	3	5	5	1
CTB1	4	4	4	4	4	5	5	5	5	5	5	5	3	5	5	4	5	5	5	5	3	5	5	5	5	4	5	4	5	3	5	5	4	5	5	4	5	4	5	5	5	5	4	5	5	5	5	5	5
CTB2	4	4	4	4	4	5	4	5	5	5	5	5	3	5	5	4	5	5	5	5	3	5	5	5	5	4	5	5	5	3	5	5	4	4	5	4	5	4	5	5	4	4	4	5	5	5	5	5	5
CTB3	5	5	5	3	3	5	4	5	5	5	5	5	3	5	5	4	5	5	5	5	4	5	5	5	5	4	5	4	5	2	5	5	4	5	5	4	5	4	5	5	4	3	5	5	5	5	5	5	5
CTB4	4	4	4	3	3	4	3	5	5	5	5	5	1	5	4	3	5	5	5	5	4	5	5	5	5	4	5	4	5	2	5	5	3	4	3	4	5	4	4	5	3	3	2	5	5	4	5	4	5
CTB5	4	4	4	2	2	4	4	5	5	5	5	4	1	4	4	4	5	5	4	5	4	5	5	2	5	4	5	5	5	1	5	5	3	4	3	3	5	3	3	1	3	3	3	5	1	4	5	3	3
CTB6	2	2	2	1	1	5	1	5	1	5	3	2	1	1	1	2	1	3	3	2	4	1	3	1	3	2	2	5	2	1	1	4	1	3	2	2	4	2	1	1	1	1	2	1	1	1	3	2	2
NMP1	3	3	3	2	2	4	3	5	4	5	3	4	2	3	3	2	3	3	2	2	1	1	4	4	3	3	2	4	3	1	3	3	3	5	3	2	3	2	5	1	3	1	5	1	3	4	3	5	4
NMP2	3	3	3	4	4	4	3	5	3	5	3	4	2	3	3	1	4	3	2	3	1	1	4	4	3	3	2	4	4	1	3	4	3	5	3	2	4	4	5	1	3	2	5	1	3	4	3	5	4
NMP3	2	2	2	3	3	5	4	5	4	5	3	1	1	4	3	1	4	3	1	2	1	5	4	5	3	3	1	4	3	1	4	3	3	5	3	3	3	4	5	1	2	1	3	1	3	2	4	5	5
NMP4	2	2	2	3	3	5	4	5	5	5	4	3	2	5	4	3	5	4	3	4	1	4	4	5	3	3	3	4	3	1	5	4	3	4	5	4	4	4	5	5	1	4	5	1	4	3	5	5	5
NMP5	4	4	4	5	5	5	4	5	5	5	5	4	4	5	4	3	5	4	4	4	3	5	3	5	5	4	4	4	4	2	5	4	3	5	5	4	4	2	5	5	2	4	5	5	5	3	5	5	5
NMP6	2	2	2	1	1	5	2	5	5	5	4	2	1	2	3	1	3	2	3	2	1	4	5	1	1	2	1	3	2	2	4	3	4	2	4	2	1	3	5	1	3	2	3	1	5	3	1	4	1
RF1	1	1	1	1	1	3	1	5	1	5	1	2	1	1	1	1	1	2	3	1	1	1	3	1	2	2	2	3	2	1	4	5	1	1	4	2	1	2	3	1	1	1	2	1	1	1	1	2	1
RF2	3	3	3	1	1	2	1	5	3	5	1	1	1	1	1	1	1	1	1	1	1	1	1	1	2	1	1	4	2	1	2	1	1	2	2	1	3	3	1	1	1	1	2	1	1	1	1	2	1
RF3	2	2	2	1	1	2	1	5	3	5	1	2	1	1	1	1	1	1	2	1	1	1	1	1	2	1	1	3	2	1	2	1	1	2	2	1	3	2	1	1	1	1	1	1	1	1	1	3	1
RF4	4	4	4	1	1	5	3	5	3	4	4	4	2	5	1	1	2	5	5	2	2	4	5	1	4	1	4	4	2	2	5	1	5	4	4	3	2	3	4	1	2	1	4	1	1	1	1	2	4
RF5	3	3	3	1	1	5	3	5	1	4	4	2	2	4	1	1	2	4	4	1	1	1	5	1	3	1	4	3	3	2	5	5	4	3	4	3	2	4	3	1	1	1	4	1	1	1	1	2	4
RF6	2	2	2	1	1	3	2	5	3	5	1	3	2	1	1	2	3	2	2	2	1	1	3	1	2	1	4	4	2	1	5	3	2	4	3	3	2	3	3	1	1	1	4	1	3	1	1	2	1
AUAT1	5	5	5	5	5	5	5	5	5	5	4	5	5	5	5	5	5	5	5	5	2	5	5	5	5	5	5	4	3	4	5	5	5	4	5	4	4	3	5	5	1	5	5	5	5	5	5	4	3
AUAT2	5	5	5	5	5	5	5	5	5	3	4	4	5	3	5	1	5	4	4	4	2	4	2	5	5	5	5	3	3	4	5	5	5	5	5	4	4	2	5	2	1	5	4	5	5	2	3	4	3
AUAT3	5	5	5	5	5	5	5	5	5	5	5	5	4	5	5	5	5	3	4	4	3	5	5	5	4	5	3	4	3	4	4	5	5	4	5	4	4	4	5	4	4	3	4	5	5	4	3	4	4
AUAT4	5	5	5	5	5	5	5	5	5	5	5	5	4	5	5	5	5	3	3	5	2	5	5	5	5	5	4	3	3	4	5	5	5	3	5	4	4	4	5	4	3	4	5	5	5	4	4	4	4
AUAT5	5	5	5	5	5	5	5	5	5	5	5	5	4	5	5	5	5	3	4	5	3	5	5	5	5	5	3	4	3	4	5	5	5	5	5	4	4	3	5	4	4	4	5	5	5	4	4	4	4
AUAT6	4	4	4	5	5	5	5	5	5	5	2	4	4	5	5	4	5	4	4	4	4	5	5	5	5	5	4	4	3	5	5	4	5	4	4	4	4	4	5	5	4	4	5	5	5	4	2	4	4
ACAT1	5	5	5	5	5	4	5	5	3	5	4	4	4	5	5	5	5	4	3	4	2	5	5	5	4	5	4	4	3	4	5	5	5	4	5	4	4	3	5	5	3	4	5	5	5	4	5	4	4
ACAT2	5	5	5	5	5	5	5	5	5	4	3	4	4	5	5	2	5	5	3	5	4	5	5	5	5	5	3	3	3	5	2	3	5	5	5	4	4	3	5	5	1	4	5	5	5	4	3	4	4
ACAT3	5	5	5	5	5	4	5	5	3	5	4	4	4	5	5	5	5	5	3	4	3	5	5	5	3	5	3	4	3	4	5	5	5	5	5	4	4	4	5	5	3	5	5	5	5	5	5	4	3
ACAT4	5	5	5	5	5	5	5	5	5	3	3	4	4	5	5	1	5	5	4	5	2	5	5	5	4	5	3	4	3	5	3	3	5	4	5	4	4	4	5	5	1	5	4	5	5	5	1	4	4
ACAT5	5	5	5	5	5	4	5	5	5	5	4	4	4	5	5	4	5	5	4	4	2	5	4	5	5	5	4	3	3	4	5	5	5	4	5	4	4	2	5	5	4	5	4	5	5	5	5	4	4
ACAT6	5	5	5	5	5	5	5	5	3	3	3	4	4	5	5	1	5	5	4	4	3	5	2	5	5	5	2	4	3	4	3	5	5	5	5	4	4	3	5	5	1	5	5	5	5	5	4	4	4
BCAT1	5	5	5	5	5	5	5	5	5	5	5	4	5	5	5	5	5	5	5	3	4	5	5	5	4	5	5	4	3	4	5	5	5	4	5	4	4	2	5	5	5	5	4	5	5	4	5	4	3
BCAT2	5	5	5	5	5	5	5	5	3	5	5	4	5	5	5	5	5	5	5	4	4	5	5	5	3	5	5	4	4	4	5	5	5	5	5	4	4	4	5	5	5	5	5	5	5	4	5	4	4
BCAT3	5	5	5	5	5	5	5	5	5	5	5	5	5	5	5	5	5	3	3	4	4	5	5	5	3	5	4	3	3	4	5	5	5	5	5	4	4	4	5	5	2	5	4	5	5	4	5	4	4
BCAT4	5	5	5	5	5	5	5	5	3	3	5	4	5	4	5	5	5	3	3	4	4	5	5	5	4	5	4	4	3	4	5	5	5	4	4	4	4	4	5	5	4	5	5	5	5	4	5	4	5
BCAT5	5	5	5	5	5	5	5	5	5	5	2	4	4	5	5	4	5	4	3	5	4	5	5	5	5	5	2	3	3	5	5	5	5	4	5	4	4	3	5	5	4	4	5	5	5	4	2	4	4
BCAT6	4	4	4	5	5	5	5	5	3	5	2	4	4	5	5	4	5	4	4	5	4	5	5	5	5	5	3	4	3	5	5	5	5	4	5	4	4	4	5	5	4	4	5	5	5	3	2	4	4
CBSAT1	5	5	5	5	5	5	5	5	5	5	5	4	4	5	5	5	5	4	4	4	5	2	4	4	5	4	4	4	3	4	5	5	5	4	5	4	4	4	5	5	4	4	5	5	5	5	5	4	3
CBSAT2	5	5	5	5	5	5	5	5	5	5	5	4	4	5	5	5	5	4	4	4	5	5	4	5	5	4	5	4	3	4	5	5	5	4	5	4	4	3	5	5	5	4	4	5	5	4	5	4	3
CBSAT3	5	5	5	5	5	5	5	5	3	5	5	4	4	4	5	5	5	4	4	2	4	5	4	5	4	4	5	4	3	4	5	5	5	4	5	4	4	2	5	5	2	4	5	5	5	3	5	3	3
CBSAT4	4	4	4	5	5	4	4	5	5	3	4	2	3	3	5	3	5	3	2	3	3	4	3	5	5	5	2	4	3	5	5	3	5	5	5	4	4	4	5	5	3	4	4	5	5	4	1	3	4
CBSAT5	1	1	1	5	5	4	4	5	4	4	2	3	3	4	1	2	5	3	4	4	4	2	3	5	5	1	4	3	3	3	2	2	5	4	1	2	4	3	1	1	1	4	5	5	5	2	1	1	4
CBSAT6	5	5	5	5	5	5	4	5	3	4	4	4	4	5	5	5	5	4	5	5	4	4	5	4	5	4	4	3	3	5	5	5	5	4	5	4	4	3	4	5	5	4	5	5	5	5	5	4	4
RIAT1	4	4	4	5	5	5	5	5	5	5	3	4	5	5	3	3	5	4	4	3	2	4	5	5	5	4	5	3	2	3	4	5	5	3	4	4	4	4	5	5	2	3	3	5	1	3	5	4	5
RIAT2	5	5	5	5	5	5	5	5	5	5	3	4	5	5	3	5	5	4	3	5	4	4	5	5	5	4	5	4	3	3	4	5	5	4	4	4	4	3	5	5	2	3	3	3	1	3	2	4	5
RIAT3	5	5	5	5	5	5	4	5	5	5	3	3	5	5	3	5	5	4	4	5	4	4	5	5	5	4	4	3	2	3	5	5	5	3	4	4	4	4	5	5	2	1	3	5	1	3	2	4	3
RIAT4	5	5	5	5	5	5	5	5	5	5	2	4	5	4	5	5	5	5	4	4	3	4	5	5	4	5	5	4	2	4	5	5	5	3	5	4	4	3	5	5	3	3	4	5	5	4	3	4	4
RIAT5	5	5	5	5	5	5	5	5	5	5	4	4	5	5	5	5	5	5	5	4	4	4	5	5	4	5	4	3	3	4	5	5	5	4	5	4	4	4	5	5	3	3	3	5	5	4	3	4	3
RIAT6	5	5	5	5	5	5	5	5	5	5	4	4	5	5	5	5	5	5	5	5	4	4	5	5	3	5	4	4	3	4	5	5	5	4	5	4	4	5	5	5	3	3	4	5	5	4	3	2	5
RICT1	5	5	5	5	5	5	4	5	3	5	2	3	5	5	2	2	5	4	3	4	3	4	5	1	5	4	5	4	2	2	4	5	5	4	5	3	3	4	5	1	1	3	4	5	1	2	5	3	5
RICT2	5	5	5	5	5	5	5	5	5	5	2	4	5	3	2	1	5	4	4	4	3	4	5	5	1	4	4	4	3	4	5	5	5	4	4	4	4	4	5	3	1	4	3	5	1	3	3	4	3
RICT3	5	5	5	5	5	5	4	5	5	5	2	3	5	4	2	5	5	4	3	3	3	4	5	1	1	4	5	3	3	3	5	5	4	4	4	4	2	3	5	5	1	1	3	5	1	3	5	4	4
RICT4	5	5	5	5	5	4	5	5	3	5	2	3	5	5	4	2	5	4	3	2	3	3	5	5	1	4	4	3	2	5	5	5	2	3	2	3	2	4	5	5	3	5	4	5	1	3	5	4	5
RICT5	5	5	5	5	5	5	5	5	5	5	4	4	5	4	5	5	5	5	5	4	4	5	5	5	5	5	4	4	3	4	5	5	5	4	5	4	4	4	5	5	4	3	4	5	5	4	3	4	1
RICT6	5	5	5	5	5	5	5	5	5	4	4	4	5	4	5	5	5	5	5	4	4	3	5	5	3	5	5	4	3	4	5	5	5	3	5	4	2	4	5	5	2	4	4	5	5	4	3	4	1
VCAT1	4	4	4	5	5	3	4	5	1	5	4	4	3	4	3	4	3	4	4	3	2	5	4	5	5	5	3	4	4	3	5	5	4	3	3	4	4	4	5	3	3	4	4	1	5	5	5	4	4
VCAT2	4	4	4	5	5	3	4	5	5	5	4	4	3	5	3	4	3	4	5	5	1	5	4	5	2	5	4	4	4	4	5	5	4	3	3	4	5	3	5	3	4	4	4	1	5	5	5	4	4
VCAT3	4	4	4	5	5	3	4	5	5	5	4	4	3	5	3	3	3	4	4	4	1	5	4	5	5	5	4	4	4	3	5	5	4	4	3	4	4	4	5	3	3	3	4	1	5	5	5	4	4
VCAT4	4	4	4	5	5	3	4	5	5	5	4	3	3	4	3	4	3	4	4	4	1	5	4	5	4	5	5	4	3	4	5	5	4	4	3	4	4	4	5	3	3	4	3	1	5	5	5	4	4
VCAT5	4	4	4	3	3	3	4	5	5	3	5	2	4	3	3	5	3	4	4	3	4	5	1	5	5	5	5	4	3	3	2	3	2	3	5	4	4	3	5	3	3	5	3	3	1	5	5	4	5
VCAT6	2	2	2	1	1	4	2	5	5	3	3	3	2	4	3	3	3	3	5	2	2	1	1	5	1	2	2	3	3	3	2	2	3	4	1	2	2	4	1	1	1	1	4	3	1	2	1	1	1
VTAT1	5	5	5	5	5	5	5	5	5	5	4	4	3	4	5	3	5	4	4	4	4	5	5	5	4	5	4	3	3	4	5	4	5	5	5	4	2	4	5	5	5	3	5	3	5	4	2	4	5
VTAT2	5	5	5	5	5	5	5	5	5	5	4	4	3	4	5	5	5	4	4	5	1	5	5	5	3	5	4	3	2	4	5	3	5	3	5	4	4	4	5	5	2	4	4	3	5	4	2	4	3
VTAT3	4	4	4	5	5	5	5	5	5	5	4	4	2	4	5	3	5	4	4	4	3	5	5	5	5	5	5	4	3	4	5	4	5	5	5	4	2	4	5	4	4	4	3	5	5	4	4	4	5
VTAT4	5	5	5	5	5	5	5	5	5	5	4	4	2	4	5	5	5	4	4	3	1	5	5	5	5	5	2	4	3	4	5	5	5	3	5	4	4	4	5	4	3	3	4	5	5	4	3	4	4
VTAT5	5	5	5	5	5	5	5	5	5	5	3	4	3	4	5	5	5	4	5	4	2	5	5	5	5	5	3	4	3	4	5	5	5	3	5	4	4	3	5	5	3	5	3	5	5	5	5	4	4
VTAT6	4	4	4	4	4	5	5	5	5	5	5	4	3	4	5	5	5	4	5	5	2	5	5	5	4	5	4	4	3	4	5	5	5	5	5	4	4	4	5	3	4	4	4	5	5	4	4	4	4
[truncated: 251 more columns]
